# Supplementary material for: Prevalence of pain 6 months after surgery: a prospective observational study
Source: BMC Anesthesiol. 2016 Oct 10;16:91. doi: 10.1186/s12871-016-0261-7 (PMC5057259; doi:10.1186/s12871-016-0261-7)
Supplement: Additional file 1: — Description of variables. Data set includes socio-demographic pain related, anesthesia-related data as well as data on pain medication. (XLSX 85 kb) [file 12871_2016_261_MOESM1_ESM.xlsx]

## Sheet: explanation
Description of Variables
MOPS_ID
		lable
	Variable lable	ID
Geschlecht
		lable
	Variable lable	sex
Value	1	männlich
	2	weiblich
op_gruppe
		lable
	Variable lable	surgery group
Value	1,00	Gelenke
	2,00	Rücken
	3,00	Urologie
	9,00	unbekannt
schullevel
		lable
	Variable lable	educational level
Value	1,00	gering
	2,00	mittel
	3,00	hoch
single
		lable
	Variable lable	partnership
Value	,00	alleine
	1,00	Partner
	9,00	fehlend
T0sz_bew_neu
		lable
	Variable lable	pain at T0
CrfT1SZ_bew
		lable
	Variable lable	pain at T1
CT1Anaest
		lable
	Variable lable	type of anaesthesia
Value	1	Allgemeinanästhesie
	2	Regionalanästhesie
	3	ITN mit Regionalanästhesie
	9	fehlender Eintrag
CrfT2SZ_bew
		lable
	Variable lable	pain at T2
T4BestSz
		lable
	Variable lable	postoperative pain duration
Value	1	seit der Operation
	2	weniger als 1 Monat
	3	1 Monat bis 1/2 Jahr
	4	1/2 Jahr bis 1 Jahr
	5	1 bis 2 Jahre
	6	2 bis 5 Jahre
	7	mehr als 5 Jahre
	9	fehlender Eintrag
T4Sz_bew
		lable
	Variable lable	pain at T4
TelT4NichtOpioid
		lable
	Variable lable	nonopioids at T4
Value	1	Nichtopioid gegeben
	2	Keine Nichtopioide
	3	Keine Möglichket, Informationen zu erhalten
TelT4Opioid
		lable
	Variable lable	opioids at T4
Value	1	Opioid gegeben
	2	Keine Opioide
	3	Keine Möglichket, Informationen zu erhalten
TelT4sz_bew
		lable
	Variable lable	pain at T4
TelT4sz_med
		lable
	Variable lable	pain medication at T4
Value	1	ja
	2	nein
	3	unbekannt
	9	fehlender Eintrag
T0sz_bew_pos
		lable
	Variable lable	chronic preop pain
Value	,00	nein
	1,00	ja
TelT4sz_bew_pos
		lable
	Variable lable	pain at T4 Y/N
Value	,00	nein
	1,00	ja
T0bestsz_neu
		lable
	Variable lable	preoperative pain duration
Value	2	weniger als 1 Monat
	3	1 bis 6 Monate
	4	6 bis 12 Monate
	5	1 bis 2 Jahre
	6	2 bis 5 Jahre
	7	mehr als 5 Jahre
T0chron6
		lable
	Variable lable	T0 pain >2 and > 6 month
Value	0	nein
	1	ja

## Sheet: data
MOPS_ID	Geschlecht	op_gruppe	schullevel	Alter	BMI	single	ASA	T0sz_bew_neu	CrfT1SZ_bew	CT1Anaest	CrfT2SZ_bew	T4BestSz	T4Sz_bew	TelT4NichtOpioid	TelT4Opioid	TelT4sz_bew	TelT4sz_med	T0sz_bew_pos	TelT4sz_bew_pos	T0bestsz_neu	T0chron6	Operationsdauer
54	2	1	2	58.2423	28.0277	1	3	0	3	2	1							0		2	0	41
519	2	1	1	74.2177	19.4674	0	2	10	8	1	8			3	3	8	3	1	1	7	1	53
35	2	1	2	69.3525	32.7186	0	2	10	0	1	3	9	0	2	2	0	2	1	0	5	1	58
109	2	1	1	66.2642	27.5482	1	2	8	2	2	5			2	2	0	2	1	0	4	1	59
213	1	1	1	81.7933	35.0128	1	3	8	5	1	5	7	4	2	2	5	1	1	1	6	1	60
152	2	1	1	53.8316	41.1387	1	3	8	8	1	4	6	7	2	2	8	2	1	1	6	1	60
62	2	1	1	62.9487	29.3848	1	3	8	7	1	7	7	6	1	2	6	1	1	1	7	1	61
601	1	1	1	78.3135	31.8339	1	2	6	3	3	2	9	0	2	2	1	2	1	0	3	0	63
547	2	1		80.5503	30.0215	0	3	9	5	2	5	4	8	1	2	8	1	1	1	5	1	66
287	2	1	3	59.4251	29.3575	0	2	3	6	2	7	7	4	1	1	3	1	1	1	7	1	66
224	2	1	1	75.2444	20.2848	1	3	9	10	2		7	3	2	2	6	2	1	1	7	1	66
319	1	1	3	73.1034	27.102	1	2	9	1	2	6	9		2	2	0	2	1	0	4	1	68
299	2	1	3	74.0726	27.6361	1	3	4	0	2	1	1	1	2	2	0	2	1	0	3	0	70
139	1	1	1	63.9014	22.4088	0	2	7	8	2	5	6	7	1	2	0	1	1	0	6	1	70
361	2	1	3	77.3717	23.3887	1	3	3	1	1	1	2	1	2	2	2	2	1	0	4	1	71
104	1	1	1	56.3504	24.8016	1	2	8	7	3	3	1	4	1	2	6	1	1	1	6	1	73
85	1	1	3	74.3436	23.4568	1	3	6	4	2	8	6	4	2	2	2	2	1	0	3	0	74
186	2	1	3	57.3443	25.3515	1	2	8	2	3				1	2	2	1	1	0	4	1	74
93	2	1	1	71.5838	26.3656	1	3	6	5	2	3	1	3	2	2	2	2	1	0	3	0	75
79	1	1	2	78.6366	27.7778	0	3	10	4	1	7			3	3	7	3	1	1	6	1	75
546	1	1	1	73.6372	33.7465	1	2	5	5	2	2	1	5	1	2	6	1	1	1	7	1	75
157	2	1	1	64.1752	37.6378	0	2	7	0	2	2	1	2	2	2	0	2	1	0	4	1	77
101	2	1	1	55.4442	26.6097	0	2	10	5	1	2			2	2	3	2	1	1	5	1	78
8	1	1	1	48.8569	32.4074	1	3	6	1	2	0			2	2	5	2	1	1	6	1	79
212	2	1	1	78.7488	30.0433	1	2	8	5	1	4	9	0	2	2	0	2	1	0	4	1	81
439	1	1	3	68.6708	25.565	1	2	7	9	3	8			2	2	2	2	1	0	5	1	82
543	2	1		69.7495	30.4705	0	2	8	3	2	0	9		2	2	7	2	1	1	5	1	82
412	2	1	2	59.1567	36.7902	1	3	8	7	2	5	1	2	2	2	1	2	1	0	7	1	82
23	1	1	1	75.8357	28.4055	1	3	7	5	1	4			2	2	0	2	1	0	4	1	84
253	2	1	3	74.9706	22.0932	0	3	8	7	1	5	1	4					1		5	1	84
127	1	1	1	67.7536	22.4088	0	3	9	5	1	2	9		2	2	0	2	1	0	5	1	84
586	2	1	3	74.9049	22.7694	1	3	10	9	1	6	9	0	2	2	1	2	1	0	3	0	85
215	1	1	1	72.5749	24.0493	1	2	6	4	1	2	6	1	2	2	1	2	1	0	4	1	85
22	1	1	1	63.4141	31.5617	0	3	8	4	3	2	3	5	2	2	5	2	1	1	5	1	85
78	2	1	1	69.64	25.7812	0	3	8	5	2	2	1	1	2	2	1	2	1	0	7	1	85
374	2	1	1	59.4962	20.7967	1	2	7	7	1	5	6	6	1	1	6	1	1	1	5	1	86
578	1	1	1	80.2628	26.5285	0	3	7	10	3	5	7	3	1	2	5	1	1	1	6	1	87
369	1	1	2	73.4264	25.6612	1	2	8	1	2	4	2	1	2	2	1	2	1	0	7	1	87
227	2	1	1	85.6701	32.1429	0	2	8	0	2	5	9	3	2	2	0	2	1	0	7	1	89
409	1	1	1	59.0335	38.7584	0	3	5	0	2	0	3	3	2	2	3	2	1	1	4	1	90
199	2	1	2	81.2567	23.7118	0	2	7	6	2	0			2	2	0	2	1	0	5	1	90
472	2	1	1	70.0589	31.2213	1	3	5	1	2	1			1	2	8	1	1	1	4	1	91
419	2	1	1	79.8303	31.1419	0	2	10	4	2	2	5	3	2	2	5	2	1	1	4	1	93
591	2	1	1	55.8467	30.478	1	3	10	6	3	8	4	8					1		5	1	93
607	2	1	1	55.4251	21.5645	1	2	9	0	2	0	9		2	2	0	2	1	0	3	0	94
25	2	1	2	66.8747	27.0993	0	2	6	4	1	3	2	1	2	2	2	2	1	0	5	1	95
185	1	1	1	77.5003	28.7317	1	3	8		1	2	1	1	2	2	1	2	1	0	6	1	95
53	2	1	1	72.1314	37.1058	1	3	7	4	1	3	3	4	2	2	5	2	1	1	7	1	96
264	2	1	2	80.1205	32.912	0	3	8	6	2	4	4	4	1	2	4	1	1	1	5	1	97
334	2	1	2	70.7707	24.0882	1	2	8	5	2	3	9		2	2	10	2	1	1	5	1	97
84	2	1	1	60.6324	30.7934	1	2	10	2	3	2	1	2					1		5	1	97
113	2	1	1	80.46	24.4473	0	2	8	4	1	4	9		2	2	0	2	1	0	5	1	98
599	2	1	1	77.9274	25.3155	1	3	8	4	2	1	9		2	2	0	2	1	0	5	1	98
110	2	1	2	54.6913	33.0579	1	2	9	7	1	0			2	2	5	2	1	1	5	1	98
154	2	1	1	77.6674	29.7284	1	3	8	5	1	0	1	1	2	2	1	2	1	0	4	1	100
28	2	1	1	81.4921	30.4272	1	2	8	1	3	3	9	0	2	2	0	2	1	0	5	1	101
508	2	1		78.601	25.0657	0	2	8	2	2	3	4	6	2	2	0	2	1	0	3	0	102
564	2	1	1	78.0808	29.4023	1	3	7	6	1	1	5	5	1	2	4	1	1	1	4	1	102
583	2	1	1	55.488	30.1194	0	2	8	7	2	3	1	1	2	2	1	2	1	0	5	1	102
643	1	1		53.3854	29.0659	9	2	0	3	1	6	9		1	2	5	1	0	1	2	0	103
197	2	1	1	46.0041	40.3912	1	2	8	6	2		3	2	2	2	2	2	1	0	4	1	104
534	2	1	2	66.0534	34.5271	1	3	7	10	3	5	7	5	2	2	3	2	1	1	7	1	104
646	1	1	3	71.5866	25.3815	1	2	6	8	1	7	1	3	2	2	3	2	1	1	3	0	105
321	2	1	1	77.6482	25.3333	0	2	10	2	2	5			2	2	0	2	1	0	5	1	105
20	2	1	2	71.165	26.2188	1	3	5	5	2	5	7	5	1	1	7	1	1	1	7	1	105
389	1	1	1	74.5654	27.6817	1	3	8	10	2	5	1	3	2	2	4	2	1	1	5	1	106
477	2	1	2	50.486	27.4406	0	2	8	8	1	1			2	2	0	2	1	0	6	1	106
557	2	1	1	57.6701	28.6851	1	2	5	4	2	2	9	0					1		4	1	107
522	2	1	2	71.9316	34.9277	0	2	7	4	2	4	1	2	1	2	2	1	1	0	4	1	107
530	1	1	1	55.6277	33.4124	0	2	8	3	2	0			1	2	1	1	1	0	5	1	107
31	1	1	1	46.8008	36.9211	0	2	5	2	3	4			2	2	3	2	1	1	6	1	107
29	2	1	1	76.1177	49.1264	1	3	9	4	3	2							1		7	1	107
555	1	1	1	68.6571	27.3982	1	2	5	9	3	5	3	8	1	2	4	1	1	1	4	1	108
595	1	1	1	72.0684	30.3871	1	1	9		2	5	9	0	2	2	5	2	1	1	4	1	108
165	2	1	1	81.3936	26.5731	1	3	6	0	2	4			2	2	4	1	1	1	7	1	108
450	2	1	3	72.2327	25.6055	9	1	4	3	2	0	9	0	2	2	0	2	1	0	4	1	109
235	1	1	1	70.9405	28.6501	1	2	8	2	2	3			2	2	2	2	1	0	3	0	110
86	2	1	1	61.0157	48.8281	1	3	5	3	2	3	2	3	1	2	4	1	1	1	5	1	110
69	1	1	2	41.9904	26.8274	1	1		4	1	6			1	2	5	1		1		0	111
348	1	1	2	52.6708	25.8264	0	3	3	2	1	0	1	7	2	2	6	2	1	1	3	0	111
360	1	1	2	58.0342	18.8268	0	4	7	7	2	2			2	2	0	2	1	0	4	1	111
558	1	1	1	63.4031	45.3515	1	3	10	4	1	9	9	0	1	2	0	1	1	0	5	1	111
435	2	1	2	48.1834	43.5009	0	3	8	8	2	4			2	2	1	2	1	0	3	0	112
395	2	1	1	75.1513	34.7807	1	3	10	6	1	6	1	9	1	2	9	1	1	1	4	1	112
107	2	1	1	71.384	34.2504	1	2	9	7	3	8			2	2	5	2	1	1	5	1	112
275	2	1	1	79.8166	29.7339	0	2	10	9	2	2	1	4	3	3	4	3	1	1	5	1	112
257	2	1	2	55.9562	24.3865	0	2	0	4	1	0	1	1	2	2	2	2	0	0	2	0	113
577	2	1	2	43.0609	36.3281	1	3	8	7	1	5	1	1	2	2	1	2	1	0	3	0	113
340	2	1	1	71.4552	37.2024	1	3	10	5	1	5							1		5	1	113
77	2	1	1	70.3354	26.4721	0	3	8	1	2	8			1	2	0	1	1	0	6	1	113
492	1	1	1	83.5537	33.5937	0	3	9	8	1	1			2	2	0	2	1	0	3	0	114
237	2	1	2	75.3511	41.0156	0	3	8	9	2	4	1	3	2	2	2	2	1	0	6	1	114
537	2	1	1	60.9555	46.4868	1	3	9	2	1	2	3	1	2	2	0	2	1	0	5	1	115
482	2	1	2	59.0034	27.7008	0	3	10	4	2	10	7	9	1	1	6	1	1	1	6	1	115
60	1	1	1	67.1376	28.0557	1	3	9	6	1	5	3	1	2	2	1	2	1	0	4	1	116
265	2	1	2	56.5613	26.0276	1	3	9	2	1	2	1	5	2	2	3	2	1	1	3	0	117
584	2	1	2	68.7858	35.0556	0	2	7	0	2	3	2	5	2	2	4	2	1	1	6	1	117
592	2	1		76.5585	29.0006	0	2		2	1	4	7	4	2	2	4	2		1		0	118
391	1	1	1	57.128	27.1708	1	2	9	8	1	6	7		1	2	6	1	1	1	7	1	118
402	1	1	1	74.2094	30.6148	0	3	5	5	2	2			2	2	6	2	1	1	6	1	120
384	1	1	1	74.5352	29.5369	1	3	6	4	2	2			2	2	4	2	1	1	7	1	120
576	2	1	1	79.0746	35.0589	0	3	9	4	1	5			1	2	5	1	1	1	7	1	120
48	1	1	2	72.6954	35.4308	1	3	9	2	1	0	9	0	2	2	0	2	1	0	3	0	121
15	2	1	1	69.5496	32.0312	1	2	6	3	2	0	9		2	2	0	2	1	0	4	1	123
312	2	1	1	76.219	37.1094	0	3	7	10	1	10	1	3	1	1	5	1	1	1	4	1	124
480	2	1		83.0965	23.7387	1	2	7	2	2	3	9	0	2	2	2	2	1	0	3	0	125
549	1	1	1	66.59	29.9836	1	2	6	0	1	2	9	0	2	2	0	2	1	0	4	1	125
476	1	1	3	71.7673	20.2812	1	3	8	6	2	6							1		4	1	125
648	2	1	2	71.0253	32.112	0	2	8	7	3	7	1	5	1	2	5	1	1	1	5	1	125
330	2	1	1	68.8186	47.1767	1	3	5	3	2	3			1	3	0	1	1	0	6	1	125
331	2	1	1	61.9795	37.6542	1	3	7	1	2	10			3	3	5	3	1	1	6	1	125
383	1	1	1	80.2437	30.4832	0	3	10	5	1	5	1	6	2	1	6	1	1	1	5	1	129
542	2	1	1	64.3176	37.6378	1	2	6	2	2	2	1	1	2	2	2	2	1	0	7	1	129
290	2	1	2	75.8768	33.0579	0	2	0	5	1	5							0		2	0	130
155	2	1	1	73.0349	24.2187	1	2	7	1	1	1	9		2	2	0	2	1	0	4	1	130
603	1	1	1	79.937	27.4348	0	3	8	3	1	0	1	4	2	2	5	2	1	1	4	1	130
250	2	1	1	55.3429	31.5334	1	2	6	4	1	0							1		4	1	131
366	2	1	2	74.0698	26.9531	0	2	9	7	2	3	1	4	2	2	5	2	1	1	4	1	132
606	1	1	1	62.6585	35.3415	1	3	10	3	2	5	7	4	1	2	3	1	1	1	6	1	132
74	1	1	2	82.9897	29.9836	1	3	7	7	2	5	7	0	2	2	0	2	1	0	3	0	133
263	2	1	2	63.0637	33.4622	9	3	7	8	1	4	4	4	1	2	3	2	1	1	4	1	135
196	1	1	1	63.3457	29.7004	1	2	7	5	1	5			2	2	4	2	1	1	5	1	135
464	2	1	2	60.7009	22.0932	1	3	8		1	2	7	3	2	2	1	2	1	0	7	1	135
203	2	1	1	61.5606	42.8713	1	2	9	2	1	2	9		2	2	0	2	1	0	7	1	135
192	2	1	1	66.6913	34.7222	1	3	4	2	2				2	2	0	2	1	0	3	0	136
490	1	1	1	49.5003	23.8884	0	3	10	7	1	10							1		2	0	137
544	1	1	2	55.2498	33.3108	1	3	7	9	1	2	9		1	2	3	1	1	1	4	1	137
223	1	1	3	58.3901	28.4005	0	2	8	6	2	0	9	0	2	2	0	2	1	0	4	1	137
562	2	1	1	63.6824	35.7012	1	2	7	8	1	8							1		7	1	137
428	2	1	3	65.347	37.5	0	3	8	6	2	3	5	3	2	2	5	2	1	1	4	1	138
306	1	1	3	68.4025	49.481	1	3	8	5	2	4			2	2	2	2	1	0	6	1	138
614	1	1	3	75.0691	24.6181	1	3	10	5	1	9	1	1	3	3	0	1	1	0	6	1	139
410	1	1	1	76.8487	33.6901	1	2	0	8	1	5			2	2	0	2	0	0	2	0	140
514	1	1	1	69.3771	28.7317	1	3	8	7	1	0	3	2	1	2	4	1	1	1	3	0	140
432	1	1	1	61.2457	25.5036	0	2	8	5	1	5	3	5	2	2	5	2	1	1	3	0	140
594	2	1		59.7426	23.1206	0	3	7	8	3	10			3	3	7	1	1	1	5	1	142
256	1	1	1	72.3477	28.2284	1	3	7	7	2	5							1		6	1	143
525	1	1	1	25.7467	29.8394	0	2	9	7	1	0							1		7	1	144
573	1	1	1	50.9843	30.6689	1	3	8	8	1	3			2	2	0	2	1	0	5	1	146
585	1	1	1	40.3833	24.2322	1	2	9		3		7	8	1	2	10	1	1	1	7	1	148
456	1	1	1	27.1157	22.5306	0	2	4	3	3				2	1	0	1	1	0	5	1	149
88	2	1		69.1745	46.6667	0	4	10	3	2	4			2	2	0	2	1	0	4	1	150
604	2	1	1	47.4908	43.2835	0	3	8	7	3	8			2	2	2	2	1	0	7	1	151
539	2	1	1	79.7919	23.4375	0	3	8	5	1	0	3	4	2	2	2	2	1	0	5	1	152
626	1	1	1	81.681	25.6896	1	3	8	5	2	5	9	0	2	2	2	2	1	0	4	1	153
372	2	1	1	69.525	24.1288	1	2	10	6	1	4	9		2	2	0	2	1	0	4	1	153
538	1	1	1	50.4449	29.9383	1	2	8	6	1	4	3	3	1	2	4	1	1	1	4	1	154
98	1	1	1	65.3771	31.1419	1	2	6	7	2	2	9		2	2	5	2	1	1	3	0	157
565	1	1	1	65.1745	36.2275	0	3	8	4	2	0	3	7	1	2	7	1	1	1	6	1	157
370	1	1	3	37.1417	20.7157	1	2	4	2	1	0	1	1	2	2	1	2	1	0	3	0	163
303	2	1	1	74.7077	34.2936	0	3	10	8	1	2			1	2	5	1	1	1	5	1	166
195	1	1	1	43.7125	37.037	1	2	9		1	7	6	4	1	2	4	1	1	1	6	1	168
563	2	1	2	53.4949	29.4118	1	3	8	9	1	8	7	5	1	1	5	1	1	1	4	1	173
357	1	1	1	81.295	42.9383	1	4	9	7	1	2	6	6	1	2	6	1	1	1	5	1	174
288	2	1	1	78.486	38.5215	1	3	8	1	1	1	7	2	1	2	2	1	1	0	7	1	175
513	1	1	1	35.1376	32.5373	0	2	7	3	1	0	9	0	2	2	2	2	1	0	7	1	176
498	1	1	1	68.5613	26.9896	1	3	8	6	2	3							1		3	0	177
204	1	1	1	50.7269	24.7843	1	2	8	5	1	6	1	1	2	2	1	1	1	0	5	1	181
380	2	1	1	80.679	23.5102	0	3	6	0	1	5							1		4	1	187
545	1	1	1	72.2738	37.3702	1	3	8	8	1	6	3	4	1	2	4	1	1	1	4	1	188
536	2	1	1	77.9795	38.7924	1	3	9	10	3	7			1	1	8	1	1	1	6	1	188
570	2	1	2	44.063	33.0579	0	2	8	8	1	4	3	5	1	2	7	1	1	1	3	0	190
355	2	1	1	58.2697	38.1354	0	2	6	7	2	2			1	2	3	1	1	1	4	1	191
582	1	1	1	80.9856	29.0698	0	2	0	2	1	5							0		2	0	194
67	1	1	1	45.6071	21.276	1	3	7	8	1	6	3	4	2	2	1	2	1	0	6	1	199
612	1	1	1	74.319	21.5029	1	3	1	2	1	0	9	0	2	2	0	2	0	0	4	0	226
638	2	1	1	20.0301	18.132	0	3	3	6	1	4			1	1	5	1	1	1	6	1	253
68	2	1	1	18.0287	23.8048	0	2	8	10	1	8			2	2	0	2	1	0	7	1	253
96	2	1	2	70.0561	40.625	0	2	5	7	1	2	3	4	1	1	0	1	1	0	7	1	285
40	2	1	2	62.2998	28.0864	0	3	8	4	3	4			2	2	4	2	1	1	5	1	300
527	1	1		73.755	28.7037	9	2	0	0	1	0	3	0	2	2	0	2	0	0	2	0	322
11	2	1	1	69.6646	27.7551	1	3	5	3	1	0			2	1	2	1	1	0	6	1	347
526	2	1	3	37.4757	30.1103	1	3	7	8	1	5			1	1	3	1	1	1	3	0	438
24	2	2	2	26.0452	33.0295	1	1	5	3	1	4			2	2	7	2	1	1	4	1	26
247	2	2	3	45.4428	23.4375	1	3	10	8	1	6	4	10	2	2	8	2	1	1	3	0	40
481	1	2	2	52.3806	24.7293	1	2	2	2	1		3	2	2	2	1	2	0	0	4	0	41
122	2	2	2	76.0794	29.5858	1	3	10	5	1	4			1	2	4	1	1	1	9	0	47
142	2	2	3	46.0753	24.4473	0	2	7	4	1	1	1	0	2	2	0	2	1	0	3	0	53
479	1	2	3	59.8741	29.3524	1	2	1	0	1	0	4	1	2	2	7	2	0	1	3	0	54
64	2	2	2	33.4155	30.4498	0	2	7	3	1	2							1		2	0	56
92	1	2	3	42.6995	29.0659	1	2	9	3	1	4	9	0	2	2	2	2	1	0	2	0	58
158	1	2	3	53.807	27.0416	1	2	3	0	1				2	2	0	2	1	0	3	0	58
310	1	2		78.7817	23.1405	1	3	8	3	1	4	9	0	2	2	0	2	1	0	3	0	61
36	1	2	3	47.9945	29.3878	1	2	9	3	1	2							1		3	0	61
335	2	2	2	40.397	19.6072	1	1		3	1		4	1	2	2	1	2		0		0	62
390	1	2	1	75.1403	31.8339	1	3	6	4	1		7	2	2	2	0	2	1	0	7	1	62
327	1	2	1	54.2834	28.9461	0	3	8	6	1				2	2	5	2	1	1	7	1	62
82	2	2	3	71.8084	22.3478	0	3	7	4	1	4	7	2	2	2	2	2	1	0	9	0	65
34	2	2	3	35.2088	26.5731	1	1	6	3	1				1	1	8	1	1	1	2	0	67
449	1	2	1	73.0486	27.2817	1	3	6	5	1		3	3	1	2	4	1	1	1	2	0	69
397	2	2	1	32.293	28.0557	1	2	7	6	1	5	3	5	1	2	6	1	1	1	3	0	70
26	1	2	3	32.668	25.1429	0	2	9	4	1								1		4	1	72
193	2	2	2	80.1889	25.0399	1	3	10	7	1		6		1	2	7	1	1	1	6	1	73
463	2	2	2	40.0876	22.4323	0	3	9	6	1	0	7	7	2	1	8	1	1	1	7	1	75
208	2	2	1	57.4483	25.2363	0	2	8	5	1	6	3	5	2	2	5	2	1	1	2	0	77
97	1	2	1	29.4428	24.3438	1	2	5	5	1	0			2	2	2	2	1	0	3	0	77
523	2	2	1	36.0055	23.7387	1	1	9	3	1	4			2	2	0	2	1	0	3	0	78
308	1	2	1	80.3614	30.7394	1	3	2	2	1		3	6	2	2	6	2	0	1	7	0	78
442	2	2	2	75.5428	27.3437	1	3	0	0	1		9	0	2	2	0	2	0	0	2	0	79
399	2	2	1	73.0979	31.5721	0	3	9	8	1	0	2	5	2	2	3	2	1	1	7	1	79
271	2	2	2	72.3203	24.5089	1	2	8	0	1		3	0	2	2	1	2	1	0	2	0	80
106	2	2		48.1095	29.7578	0	1	6	6	1	2	3	2	2	2	1	2	1	0	3	0	80
87	2	2	3	27.3292	35.1393	0	2	8	10	1	6			1	2	8	1	1	1	3	0	80
315	1	2	3	76.4052	23.03	1	3	2	5	1	1			2	2	0	2	0	0	3	0	81
426	2	2	1	65.6509	26.5021	1	3	8	7	1	0			1	2	8	1	1	1	3	0	81
260	2	2	3	59.8303	26.5731	1	2	8	6	1	4	3	4					1		3	0	82
505	2	2	3	53.629	27.4714	1	2	9	3	1	3	9	2	2	2	4	2	1	1	3	0	82
188	2	2	3	43.4661	27.0993	1	1	5	0	1	5	1	2	2	2	3	2	1	1	3	0	83
183	1	2	1	71.833	31.1207	1	3	6	4	1	2	3	6	1	2	5	1	1	1	3	0	83
316	1	2	1	53.2895	48.2894	0	3	6	2	1		7	7	1	2	7	1	1	1	7	1	83
144	2	2	1	46.9788	30.116	1	2	8	5	1	4	5	5	1	1	9	1	1	1	6	1	85
353	2	2	2	46.2724	25.7117	9	2	10	7	1		3	9	2	1	2	1	1	0	9	0	86
429	1	2		74.4942	25.2493	9	2	0	1	1	7			2	2	0	2	0	0	2	0	87
59	1	2	1	64.6352	33.4582	1	3	7	8	1	8	1	4	1	2	4	1	1	1	3	0	87
311	2	2	1	71.5017	30.8112	1	2	7	4	1	4	2	6	2	1	3	1	1	1	7	1	87
379	1	2	1	47.8905	28.4053	1	2	3	4	1	2							1		3	0	88
457	1	2	1	66.5325	25.6801	1	2	8	3	1		3	8	1	2	8	1	1	1	6	1	89
73	1	2	1	31.3402	28.7197	1	2	9	10	1	5			1	2	7	1	1	1	3	0	90
270	1	2	1	67.3511	32.3029	1	3	9	1	1	0			2	2	4	2	1	1	4	1	91
151	1	2	3	24.4298	22.3435	0	2	5	4	1	2	5	2	2	2	1	2	1	0	5	1	91
2	2	2	2	60.0465	25.0762	1	3	6	8	1	4	6	5	1	2	7	1	1	1	5	1	93
276	2	2	2	27.8987	23.0546	1	2	5	4	1	0			2	2	1	2	1	0	3	0	94
444	2	2	1	40.397	20.2865	1	2	9	4	1	4			1	1	3	1	1	1	7	1	94
317	2	2	2	49.8261	26.7094	1	2	6	0	1		3	2	2	1	2	1	1	0	3	0	95
291	1	2	3	62.0041	27.0169	0	2	7	5	1	2							1		2	0	96
424	2	2		72.9582	24.0346	1	3	10	5	1								1		3	0	97
423	1	2	1	53.3908	28.7037	1	2	7	7	1		7	5	2	2	5	2	1	1	4	1	97
300	2	2	3	47.5236	26.1719	1	3	10	6	1	5			2	2	0	2	1	0	3	0	98
404	1	2	1	86.8364	27.0416	1	2	7	8	1				1	2	0	1	1	0	5	1	98
81	1	2	1	71.781	29.0123	1	2	4	0	1	0	3	2	2	2	5	2	1	1	2	0	99
241	1	2	1	76.5092	34.6268	1	3	9	5	1	4	6	6	2	2	8	2	1	1	4	1	99
159	1	2	3	43.7235	25.0593	1	2	0	7	1	0			1	2	7	1	0	1	2	0	100
309	2	2	2	61.7769	26.6728	1	2	5	0	1		9		2	2	2	2	1	0	2	0	100
32	2	2	2	53.6099	23.3355	1	2	8	10	1	4	3	3	2	2	3	2	1	1	3	0	100
269	2	2	1	74.0917	31.6456	1	3	8	4	1	3	3	4	1	2	3	1	1	1	5	1	100
296	2	2	2	52.1314	19.0039	0	2	0	3	1	0			2	2	0	2	0	0	2	0	101
376	2	2	2	32.1916	21.7993	0	2	4	1	1		1	0	2	2	0	2	1	0	2	0	101
163	1	2	2	30.6585	23.6295	0	2	3	1	1	2			2	2	1	2	1	0	3	0	101
425	1	2	1	48.6379	27.4406	1	3	9	8	1	4	9	0	2	2	0	2	1	0	2	0	102
145	1	2	3	62.9596	34.4161	1	3	8	0	1	0	1	4	1	2	2	1	1	0	2	0	103
345	2	2	3	64.9336	35.0556	1	2	7	6	1	3	1	7	1	2	5	1	1	1	3	0	103
207	1	2	3	53.5962	25	1	3	8	9	1	10	6	3	2	2	1	2	1	0	3	0	103
325	1	2	3	27.9644	24.0569	0	1	7	4	1	4			2	2	1	2	1	0	4	1	103
167	1	2		73.9849	22.9854	9	3	0	1	1		7	6	2	2	2	2	0	0	2	0	104
347	2	2	1	82.7433	20.0288	0	3	10	2	1	0	9	5	2	2	0	2	1	0	2	0	104
240	2	2	1	80.271	23.9188	1	2	8	5	1	8	1	2	2	2	3	2	1	1	2	0	105
181	1	2	3	71.1239	26.2346	0	2	9	5	1	5	1	4	2	2	5	2	1	1	2	0	105
493	1	2	2	76.6708	30.0232	1	3	5	3	1	4	2	6	1	2	10	1	1	1	4	1	106
226	1	2	1	64.3888	28.7317	1	3		2	1	0			2	2	0	2		0		0	107
38	1	2	1	57.0951	25.9924	1	2	4	2	1	2	6		2	2	3	2	1	1	3	0	107
452	2	2	1	52.5722	18.4425	0	2	6	1	1	0	9		2	2	0	2	1	0	3	0	108
230	1	2	3	40.8104	29.2184	0	2	9	6	1	5			2	2	2	2	1	0	3	0	109
400	1	2	1	49.232	24.3911	1	2	7	0	1	0	1	4	2	2	5	2	1	1	2	0	110
173	2	2	1	83.2197	29.903	0	2	8	3	1	0	4	2	2	1	3	1	1	1	4	1	110
460	2	2	2	71.7673	23.5304	1	3	5	0	1	0	9	0	2	2	0	2	1	0	6	1	110
414	1	2	2	74.3929	25.9924	1	3	8	8	1	0	7	6	1	2	7	1	1	1	7	1	110
286	1	2		45.5387	24.0493	9	1		4	1											0	111
484	1	2	2	47.0089	34.8535	1	2	4	4	1	5	3	4	1	2	5	1	1	1	4	1	113
324	1	2	1	71.4606	28.0428	1	3	10	8	1	8	1	2	1	2	6	1	1	1	2	0	114
350	2	2	2	65.8535	31.6406	1	2	8	0	1	0	9	0	2	2	0	2	1	0	3	0	115
43	2	2	3	77.7632	25.6055	0	3	8	2	1	2	9	0	2	2	0	2	1	0	7	1	115
371	1	2	1	57.6728	26.881	0	3	8	8	1	7	1	10	1	2	10	1	1	1	3	0	116
313	2	2	2	44.9391	30.4878	1	2	9	1	1		1	2	2	2	0	2	1	0	3	0	116
443	2	2	1	72.3888	32.8889	0	3	3	4	1	0	9	0	2	2	0	2	1	0	4	1	116
358	2	2	2	81.5469	31.1111	0	2	9	7	1	7			1	1	8	1	1	1	5	1	116
272	2	2	1	43.896	31.6443	0	3	10	7	1	7	1	6	1	2	7	1	1	1	2	0	120
252	1	2	1	77.6947	28.0497	1	3	10	0	1	6	7	5	2	2	5	2	1	1	4	1	121
417	1	2	1	70.0397	27.7177	1	2		5	1	2	1	2	2	2	0	2		0		0	123
438	1	2	1	84.5448	28.8089	0	3		1	1	4	9	2	1	2	2	1		0		0	123
465	2	2	1	68.5147	27.852	1	2	6	0	1	5	1	2	2	2	0	2	1	0	6	1	123
283	2	2	2	41.9521	17.6309	1	2	7	6	1		4	2	1	2	4	1	1	1	2	0	125
278	2	2	1	58.0698	25.2595	1	3	9	6	1	3	6	6	2	2	5	2	1	1	6	1	125
225	1	2	1	41.9302	27.4653	1	2	5	1	1	1			2	2	3	2	1	1	7	1	126
189	1	2	1	32.0082	28.327	1	2	5	4	1	4			2	2	0	2	1	0	5	1	127
245	2	2	1	61.4565	32.8933	0	3	6	5	1	4	9		2	2	0	2	1	0	7	1	127
326	2	2	1	42.6804	26.2976	1	2	9	0	1		1	5	2	2	8	2	1	1	2	0	128
147	1	2	2	46.0315	29.0612	1	2	8	10	1	4	1	4					1		7	1	129
437	2	2	2	75.1513	31.8878	1	3	6	8	1	7			2	2	6	2	1	1	3	0	133
448	1	2	1	50.6475	23.8884	1	2	6	3	1	3							1		5	1	133
475	1	2	1	41.6153	26.2976	1	2	6	3	1	0	4	3	1	2	3	1	1	1	2	0	135
121	2	2		80.8761	25.9645	0	2	10	5	1	9							1		6	1	135
115	2	2	3	47.4305	23.1834	0	2	2	2	1	3	7	3	2	2	2	2	0	0	7	0	135
496	1	2	1	69.8316	28.7211	1	3	6	6	1	2	9	0	2	2	1	2	1	0	7	1	136
254	1	2	1	40.731	29.9616	1	2		0	1				1	2	7	1		1		0	139
305	1	2	3	60.3066	29.321	0	2	0	5	1	1	9	0	2	2	0	2	0	0	2	0	139
120	2	2	1	76.0055	28.5483	1	3	8	0	1	4			1	2	5	1	1	1	5	1	139
198	2	2	1	63.4086	28.125	1	2	8	9	1	2			2	1	7	1	1	1	5	1	139
234	1	2	1	81.5715	24.539	9	3	10	10	1	3	3	3	2	2	4	2	1	1	5	1	140
297	2	2	2	74.3546	25.6544	1	2	6	5	1	6	6	2	1	2	5	1	1	1	6	1	140
403	1	2	1	39.5154	23.9591	1	2	6	3	1	4	3	8	1	2	6	1	1	1	6	1	140
295	2	2	1	76.9281	23.2335	0	2	2	7	1	3	1	1	2	2	2	2	0	0	9	0	140
138	1	2	2	45.6619	28.3419	1	2	4	9	1	4			2	2	7	2	1	1	6	1	141
364	2	2	3	54.6749	34.4222	0	3	7	0	1	0	9	0	2	2	0	2	1	0	3	0	143
446	2	2	1	59.321	34.8944	1	2	9	8	1	4			1	2	6	1	1	1	5	1	143
467	2	2	1	54.141	27.9421	1	2	8	2	1	4	6	6	1	2	5	1	1	1	6	1	143
427	2	2	2	78.7187	21.3593	0	3		5	1	4	6	6	2	2	0	2		0		0	145
261	1	2	3	31.165	22.1526	0	1	1	1	1	1			2	2	1	2	0	0	2	0	147
473	2	2	2	51.8385	22.9481	1	2	5	6	1	7			2	2	0	2	1	0	3	0	150
436	1	2	1	55.6386	36.4204	1	2	1	8	1	0			2	2	1	2	0	0	6	0	150
39	2	2	1	73.2621	35.5639	1	3	10	2	1	2	1	2	3	2	3	1	1	1	6	1	151
418	1	2	2	74.4914	27.7634	1	3	9	2	1	7			2	2	5	2	1	1	3	0	152
293	2	2	1	72.4134	26.7094	9	3	10	5	1	0	1	10	1	2	9	1	1	1	5	1	152
302	1	2	3	52.5202	27.7744	1	1	5	1	1	3	5	1	2	2	3	2	1	1	3	0	153
132	1	2	1	56.3997	25.7552	1	2	4	2	1	1			2	2	0	2	1	0	3	0	155
387	1	2	3	30.5298	24.0741	0	1	2	0	1		3	1	2	2	1	2	0	0	3	0	156
266	1	2	1	46.8036	29.7265	0	3	1	5	1	0	9	0	2	2	0	2	0	0	3	0	158
44	1	2	1	76.1369	32.872	1	3	5	10	1	4	1		1	1	8	1	1	1	4	1	159
268	2	2	1	73.1198	40.2528	1	3	8	10	1	8	7	6	1	1	9	1	1	1	7	1	159
246	1	2	1	86.705	26.0276	1	3	10	2	1	5	1	3	1	2	8	1	1	1	4	1	160
37	2	2	1	73.2238	31.6158	0	3	7	4	1		4	3	2	2	4	2	1	1	7	1	160
346	2	2	2	41.4565	21.2585	1	1	9	1	1	2	1	2					1		9	0	161
516	2	2	1	83.8056	29.0006	0	3	8	2	1	7	7	5	2	2	3	2	1	1	5	1	166
170	1	2	2	47.0664	35.1027	0	3	10	7	1	2			1	2	8	1	1	1	3	0	167
221	2	2	1	47.1704	21.4533	1	1	10	10	1	6	5	8	1	1	8	1	1	1	2	0	168
220	1	2	3	58.1903	25.6402	1	2	6	3	1	3	4	2	2	2	2	2	1	0	3	0	169
339	1	2	2	43.8686	37.1074	1	2	8	3	1	2			2	2	2	2	1	0	5	1	170
415	2	2	1	55.5702	42.449	1	3	7	7	1	6			1	1	2	1	1	0	4	1	174
520	2	2	3	40.3806	27.102	1	2	9	10	1	6	4	6	1	2	6	1	1	1	4	1	175
440	2	2	2	62.987	33.5146	1	3	8	0	1	0			2	2	4	2	1	1	2	0	177
344	2	2	1	58.8939	29.7458	0	2	10	10	1	9	3	10	2	2	8	2	1	1	2	0	179
56	2	2	3	77.4675	28.1625	0	3	6	4	1	9	7	5	1	2	5	1	1	1	7	1	179
509	1	2	1	48.271	26.5928	1	2	3	0	1	0	9	0	2	2	0	2	1	0	2	0	180
51	1	2	3	40.3422	37.4618	1	3	7	8	1	3			2	2	2	2	1	0	3	0	180
494	2	2	1	57.5441	22.8624	1	3	8	4	1	2			1	1	6	1	1	1	4	1	180
129	1	2	2	77.5661	25.6544	1	4	5	5	1	5	1	2	2	2	1	2	1	0	5	1	180
362	1	2	3	62.6721	28.0863	1	3	7	2	1	0	6	5	2	2	7	2	1	1	4	1	184
328	2	2		65.1554	24.9199	9	2	5	0	1	2	3	3	2	2	4	2	1	1	6	1	187
373	1	2	2	49.64	36.523	1	3	9	6	1	6	5	5	1	2	4	1	1	1	3	0	189
497	1	2	1	60.4189	38.9748	1	2	8	8	1	4	2	6	1	2	5	1	1	1	4	1	189
323	2	2	2	55.5619	30.0947	0	2	6	0	1	0							1		2	0	190
236	2	2	2	66.412	25.0995	1	2	0	7	1	4	1	4	2	2	4	2	0	1	2	0	191
385	1	2	1	54.3737	23.9591	0	2	5	2	1	3	1	6	2	2	6	2	1	1	4	1	195
454	2	2	2	67.2991	23.4375	1	3	10	7	1	3	3	10	1	2	10	1	1	1	4	1	195
219	2	2	3	58.0616	23.8751	1	2	8	8	1	6	1	0	2	1	2	1	1	0	6	1	196
108	2	2		75.2471	27.2932	0	2	10	5	1	1	9	0	2	2	0	2	1	0	4	1	199
175	2	2	3	56.5722	32.7449	1	2	5	7	1	0	3	4	2	2	0	2	1	0	3	0	212
314	1	2	2	69.2129	40.7146	1	3	10	2	1	1	4	7	2	1	8	1	1	1	2	0	220
338	2	2	2	41.0623	34.6021	0	2	9	6	1	3	9		2	2	0	2	1	0	3	0	220
392	1	2	1	77.306	33.7925	1	3	9	4	1	5	7	6	1	2	7	1	1	1	3	0	227
500	2	2	2	68.8159	27.6888	0	4	9	9	1	7	2	8	2	1	5	1	1	1	5	1	227
94	1	2	2	56.052	24.6181	1	2	0	7	1	0	2	4	2	2	0	2	0	0	2	0	228
453	1	2	1	57.911	38.5343	1	2	6	4	1	0	9	0	2	2	1	2	1	0	3	0	229
174	2	2	1	45.5524	22.8928	1	2	2	10	1	2	1	1	2	2	2	2	0	0	3	0	230
280	2	2	1	18.4203	16	0	3	9	7	1	6	7	6					1		7	1	231
27	1	2		79.5099	32.872	9	4	9	2	1	8	9	7	1	1	8	1	1	1	7	1	234
506	2	2	2	55.8987	38.7924	1	3	7	8	1	8	5	2	2	2	1	2	1	0	7	1	245
210	1	2	1	81.8645	30.0568	1	3	10	1	1	6	9	0	2	1	0	1	1	0	3	0	247
388	2	2	1	76.5476	24.2424	0	3	8	7	1	8	4	4	2	2	2	2	1	0	4	1	256
214	1	2	1	42.245	30.4053	1	2	8	6	1	6	5	3	2	2	5	2	1	1	3	0	259
30	1	2	2	58.0972	24.0741	1	2	6	10	1	5	4	5	1	2	4	1	1	1	4	1	265
156	1	2	1	49.4784	20.9712	1	2	8	9	1	8	1	3	2	2	2	2	1	0	6	1	266
518	1	2	1	46.4778	24.1517	0	2	6	6	1	6			1	2	6	1	1	1	3	0	268
322	1	2	2	74.9268	25.3086	1	2	8	5	1	2	1	2	1	2	0	1	1	0	3	0	271
83	2	2	2	59.1184	22.3757	1	3	9	5	1	3	2	8	1	1	0	1	1	0	4	1	271
47	2	2	1	81.3306	26.8352	1	3	9	10	1	4	1	8	1	2	9	1	1	1	2	0	279
478	2	2	2	26.152	23.5883	1	2	7	6	1	1			2	2	2	2	1	0	5	1	280
333	2	2	1	85.7687	28.3531	1	3	10	7	1	7	1	5	2	1	6	1	1	1	3	0	288
281	1	2	1	76.8706	27.0416	1	3	5	7	1	6	5	4	1	1	4	1	1	1	5	1	288
367	2	2		66.9405	32.8125	1	3	7	4	1	0	1	7	1	1	5	1	1	1	6	1	292
507	2	2	1	83.4524	23.3067	0	2	9	1	1	4			1	2	5	1	1	1	5	1	299
332	1	2	2	79.0034	27.3982	1	2	8	3	1	3	9		2	2	1	2	1	0	5	1	313
273	2	2	1	69.6044	22.6757	1	3	7	6	1	3	9		2	2	2	2	1	0	2	0	321
486	1	2	3	68.95	28.7319	1	2	8	3	1								1		4	1	321
499	2	2	1	76.8077	31.25	0	3		8	1	8										0	334
381	1	2	2	57.525	26.4721	1	2	10	5	1	2			2	2	5	2	1	1	7	1	338
282	2	2	1	79.4579	33.7823	0	3	7	5	1	6	6	1	2	2	0	2	1	0	6	1	343
470	1	2	3	78.7515	23.8884	1	3	9	4	1	6	1	6	2	2	7	2	1	1	3	0	348
229	1	2	1	70.5024	24.4898	1	3	6	7	1	0			2	1	8	1	1	1	7	1	370
232	1	2	2	68.0903	33.7068	1	2	8	1	1	5	5	7	1	2	6	1	1	1	5	1	395
511	1	2	1	69.5551	37.3419	1	3	10	7	1	3	7	4	1	2	6	1	1	1	6	1	397
462	1	2	2	21.2129	26.5731	0	2	10	6	1	3	9	0					1		4	1	418
375	2	2	1	66.3354	31.5617	0	3	6	0	1	7			1	2	5	1	1	1	6	1	420
164	2	2	2	58.9925	30.478	0	2	6	4	1	7			1	2	4	1	1	1	3	0	428
119	2	2	2	41.5414	37.0983	1	2	7	2	1				2	2	1	2	1	0	4	1	480
9	1	3	3	57.9877	28.3951	1	2	3	8	3	7	1	1	2	2	0	2	1	0	3	0	179
597	1	3	1	68.2738	27.4406	1	2	0	2	1	0			2	2	0	2	0	0	2	0	59
12	1	3	2	78.0999	20.4152	1	3	0	7	1	8	9	0	2	2	0	2	0	0	2	0	66
421	2	3	2	38.82	22.4996	0	2	3	5	3		4	1	2	2	0	2	1	0	3	0	76
177	2	3	1	64.1561	24.093	1	2	3	7	1		9	0	2	2	0	2	1	0	6	1	83
608	2	3	3	35.9781	22.6757	1	2	0	7	3	4	1	1	2	2	3	2	0	1	2	0	86
629	1	3	1	70.1054	24.3911	1	2	5	7	3	0							1		6	1	87
143	1	3	2	73.3142	27.4406	1	2	9	4	3	1	9	0	2	2	1	2	1	0	9	0	95
363	2	3	3	35.1595	23.6244	1	3	0	4	1		9	0	2	2	0	2	0	0	2	0	97
640	1	3	1	61.4839	21.9525	1	2	0	2	1	0	9	0	2	2	0	2	0	0	2	0	101
118	1	3	1	68.9062	30.0232	1	2	3	6	1	0	9	0	2	2	0	2	1	0	3	0	102
624	1	3	3	72.7337	26.9896	1	3	3	4	1	2	9		2	2	0	2	1	0	5	1	102
99	1	3	3	51.0034	24.2215	1	2	6	8	1	4	1	1	2	2	1	2	1	0	4	1	108
182	1	3	3	56.564	21.7982	1	3	0	0	3	0	9		2	2	0	2	0	0	2	0	109
206	1	3	3	58.1383	26.9896	1	2	0	10	3		3	1	2	2	0	2	0	0	2	0	109
590	1	3	1	56.5311	27.4717	1	2	0	1	3	0			2	2	0	2	0	0	2	0	110
10	2	3	3	18.6995	22.4059	0	1	2	6	1		9	0	2	2	0	2	0	0	3	0	112
352	1	3	2	71.8111	26.7299	1	2	0	2	3	0	9	0	2	2	0	2	0	0	2	0	117
488	2	3	2	57.9357	41.1523	1	3	3	6	1	5	9	0	2	2	0	2	1	0	3	0	121
639	1	3	1	69.2156	24.968	1	3	0	2	1	7	1	4	2	2	0	2	0	0	2	0	122
71	1	3	1	73.6099	32.788	1	2	0	0	1	0	9	2	2	2	0	2	0	0	2	0	123
18	1	3		74.0945	25.6402	1	2	0	6	3	6	9		2	2	0	2	0	0	2	0	123
615	2	3	1	57.0075	31.1419	1	3	7	4	3		1	3	2	2	2	2	1	0	4	1	125
382	1	3	2	71.2854	27.7177	1	2	0	5	1	2	9		2	2	0	2	0	0	2	0	131
14	1	3	1	68.1834	34.0203	1	2	3	3	3	2	1	3	2	2	3	1	1	1	7	1	131
554	2	3	3	50.8392	22.1453	1	2	0	3	1	2	2	1	2	2	1	2	0	0	2	0	132
100	1	3	1	69.2238	29.1941	1	3	5	5	3		1	4	2	2	7	2	1	1	2	0	134
284	1	3	2	57.5441	25.565	0	2	0	7	3		9		2	2	0	2	0	0	2	0	135
249	2	3	1	69.117	21.8724	1	2	7	6	1	4	1	1	2	2	1	2	1	0	6	1	135
377	1	3	1	70.1656	33.3333	1	3	0	6	3	2	1	2	2	2	0	2	0	0	2	0	136
148	2	3	1	60.8652	29.4118	1	2	0	2	3	1	9	1	2	2	0	2	0	0	2	0	140
137	2	3	3	51.7125	20.148	1	2	0	4	1	6	1	2	2	2	1	2	0	0	2	0	144
408	2	3	1	58.0972	34.1749	1	3	0	5	1		6	8	2	2	5	2	0	1	2	0	146
627	1	3	1	80.9774	32.6608	1	3	0	3	3	0							0		2	0	146
128	2	3	1	62.8118	23.5883	0	2	3	2	1	1	9	0	2	2	0	2	1	0	2	0	150
125	1	3	1	76.6133	25.6402	1	3	0	2	1	4	9	0	2	2	0	2	0	0	2	0	152
431	1	3	2	73.6345	28.6661	1	2	0	4	3	0	9		2	2	0	2	0	0	2	0	153
135	1	3	1	55.4771	24.6914	0	3	8	9	3	8	9		2	1	0	1	1	0	7	1	156
447	2	3	2	41.6099	23.8751	1	2	0	7	1	7			2	2	3	2	0	1	2	0	157
168	1	3	3	62.1903	24.6914	1	2	0	6	3	1	9	0	2	2	0	2	0	0	2	0	160
238	1	3	1	67.0472	33.0295	1	3	0	5	3	6	1	5	2	2	5	2	0	1	2	0	160
540	1	3	1	26.935	22.921	0	2	0	6	1								0		2	0	163
140	1	3	1	66.3765	22.9926	0	3	4	10	1	2	7	4	2	2	4	2	1	1	7	1	165
111	1	3	1	54.6968	24.8016	0	2	1	3	3		9		2	2	0	2	0	0	6	0	167
420	1	3	2	48.5476	28.7197	1	2	0	1	1	3	9	0	2	2	1	2	0	0	2	0	169
160	1	3	3	67.9316	23.0546	1	3	0	8	3	2	5	3	2	2	0	2	0	0	2	0	170
33	1	3	1	63.8056	28.7197	1	2	0	8	3	2	9		2	2	2	2	0	0	2	0	170
65	1	3	3	68.6653	28.7274	0	2	1	4	1	1	9	0	2	2	0	2	0	0	4	0	170
114	1	3	1	73.4648	28.7347	1	3	4	4	1	9	1	2	2	2	2	2	1	0	7	1	173
636	1	3	3	82.1054	22.8571	1	2	0	3	3	1	9	0	2	2	0	2	0	0	2	0	174
368	2	3	3	47.8631	28.7319	1	2	0	3	3	0	9	0	2	2	0	2	0	0	2	0	178
294	1	3	1	59.2854	25.1808	1	2	0	2	3	1	9	0	2	2	0	2	0	0	2	0	181
13	1	3	1	27.4552	26.0146	0	2	0	3	3	2	1	2	2	2	2	2	0	0	2	0	183
329	1	3	1	71.8138	26.7299	1	2	0	8	3		9	0	2	2	1	2	0	0	2	0	185
579	1	3	1	59.3949	24.2215	1	2	0	4	3	5	3	7	2	2	8	2	0	1	2	0	185
57	1	3	1	58.0287	24.7555	1	3	0	7	3	2	1	1	2	2	0	2	0	0	2	0	187
637	1	3	1	70.2478	30.0781	1	4	3	0	3	2	2	2	2	2	0	2	1	0	5	1	187
171	1	3	2	52.8515	27.7703	0	2	1	6	3	5	3	2	2	2	3	2	0	1	6	0	190
620	2	3	3	52.5558	21.0667	1	2	9	7	1	3	6	1	2	2	1	2	1	0	6	1	190
149	1	3	1	73.9357	29.4078	1	2	1	6	3	4	9	0	2	2	0	2	0	0	9	0	191
433	1	3	1	59.9179	28.3447	1	2	0	5	1	0	3	1	2	2	1	2	0	0	2	0	192
262	1	3	1	64.2245	38.5141	1	3	8	8	3	4							1		7	1	194
445	1	3	3	54.2724	38.5802	1	3	0	4	3	0			2	2	1	2	0	0	2	0	197
580	1	3	1	74.3244	31.0204	1	3	0	7	1	6	1	8	2	2	10	2	0	1	2	0	197
243	1	3	3	53.5606	28.3951	1	2	0	0	1	1	9	0	2	2	0	2	0	0	2	0	200
655	1	3	1	69.681	23.8895	0	2	0	1	1	1	9	0	1	2	0	1	0	0	2	0	200
279	2	3	2	69.3607	26.0276	1	2	0	6	3	3	6	1	2	2	0	2	0	0	2	0	200
200	2	3	1	63.4114	34.1598	9	3	5	5	1	5			2	2	0	2	1	0	6	1	203
631	1	3	3	48.334	24.6755	1	2	1	3	1	5	4	2	2	2	1	2	0	0	4	0	209
169	1	3	1	77.473	30.7787	1	2	6	3	3	0	9	0	2	2	0	2	1	0	2	0	210
621	1	3	1	72.0301	26.4915	1	2	0	8	3	0							0		2	0	213
45	1	3		72.7967	20.0883	1	3	0	3	3	1	9		2	2	0	2	0	0	2	0	214
187	2	3	3	77.0376	27.8159	0	2	6	2	1	4	3	8	2	2	8	2	1	1	7	1	216
184	1	3	1	67.165	26.3656	1	2	3	5	3	3	1	1	2	2	1	2	1	0	3	0	217
3	1	3	2	51.7673	32.7186	1	2	0	6	1	4	9	0	2	2	0	2	0	0	2	0	219
72	1	3	1	18.6776	17.2635	0	2	0	10	1	0	1	0	2	2	0	2	0	0	2	0	219
575	2	3	3	59.1622	24.6914	1	1	6	7	3	3	9		2	2	0	2	1	0	3	0	219
633	1	3	1	64.9309	28.4055	1	3	0	3	1	0	9	0	2	2	0	2	0	0	2	0	221
216	1	3	2	49.1636	35.46	1	2	0	5	3	0	9	0	2	2	0	2	0	0	2	0	221
130	1	3	3	62.2012	23.6713	0	2	2	5	3	4			2	2	0	2	0	0	3	0	222
406	1	3	1	75.4196	27.7551	1	3	0	4	3	4	2	2	2	2	2	2	0	0	2	0	225
112	2	3		75.8001	28.1969	1	2	2	8	3	6	9	0	2	2	0	2	0	0	2	0	225
304	1	3	1	72.3258	36.6782	1	2	0	1	1	2	9	0	2	2	0	2	0	0	2	0	226
172	1	3	1	66.3546	28.4082	0	2	0	6	1	3	9		2	2	0	2	0	0	2	0	227
613	1	3	1	66.7515	33.6901	1	2	3	4	1	5	9		2	2	0	2	1	0	9	0	228
647	1	3	1	58.976	24.7721	1	2	0	7	3	0	9		2	2	0	2	0	0	2	0	229
16	1	3	3	69.7166	19.0311	1	2	0	2	1	2	4	2	2	2	0	2	0	0	2	0	230
124	1	3	3	72.5859	26.7299	1	3	0	3	3	1	9	2	2	2	0	2	0	0	2	0	230
561	1	3	2	57.7659	30.3503	1	2	0	3	3	1	9		2	2	0	2	0	0	2	0	233
618	1	3	2	56.2628	26.3958	1	3	0	6	3	3	1	1	2	2	1	2	0	0	2	0	234
359	1	3	3	69.4976	26.8923	1	3	2	4	1	0	9	0	2	2	0	2	0	0	7	0	235
231	1	3	2	65.0842	25.763	0	2	0	0	1	0			2	2	0	2	0	0	2	0	238
413	1	3	2	70.4778	32.716	1	3	0	9	1		9		2	2	2	2	0	0	2	0	239
205	1	3	2	61.6865	24.5351	1	2	0	6	1		9	0	2	2	1	2	0	0	2	0	240
242	1	3	1	57.1937	25.0829	1	2	0	7	1	0	9	0	2	2	1	2	0	0	2	0	240
136	1	3	3	73.7385	24.3767	1	1	0	1	3	0	9		2	2	0	2	0	0	2	0	249
589	1	3	1	66.2012	37.3702	1	2	0	0	3	0	9	0	1	2	0	1	0	0	2	0	250
515	2	3	1	60.115	31.0204	1	3	4	7	1				2	2	3	2	1	1	6	1	251
336	1	3	2	75.3676	30.8248	9	2	7	4	1	0	3	6	2	2	2	2	1	0	6	1	251
46	1	3	1	65.7413	32.526	1	3	0	3	1		9	0	2	2	0	2	0	0	2	0	252
341	1	3	3	71.2088	35.8025	0	3	0	0	3	1	1	5	1	2	4	1	0	1	2	0	253
116	1	3	3	72.6817	25.7255	1	3	3	0	3	2	1	1	2	2	3	2	1	1	4	1	255
180	1	3	1	68.5503	29.668	1	3	0	1	3	0							0		2	0	270
55	1	3	3	58.3217	34.718	1	2	0	3	3	0	9	0	2	2	0	2	0	0	2	0	271
162	1	3	1	53.0541	25.8264	1	2	7	8	3	6	1	3	2	2	3	2	1	1	7	1	276
401	1	3	1	61.4976	21.3839	0	3	0	0	3	0							0		2	0	282
610	1	3	3	67.6715	22.3403	0	2	0	0	3	1	9	0	2	2	0	2	0	0	2	0	286
625	2	3	2	57.6701	25.7812	1	3	7		1	6			2	2	4	2	1	1	3	0	295
474	1	3	1	74.5791	25.6612	1	2	0	3	3	1	1	2	2	2	1	2	0	0	2	0	297
63	1	3	2	38.5654	26.0933	0	2	8	4	1	1			2	2	4	2	1	1	4	1	299
593	1	3	3	60.909	38.5802	1	3	0	0	3	3	1	1	2	2	1	2	0	0	2	0	301
619	1	3	2	74.1793	27.4587	1	2	0	0	3	2	9	0	2	2	0	2	0	0	2	0	302
422	2	3		51.7728	19.5312	0	2	0	0	3	6	9	0	2	2	5	2	0	1	2	0	311
17	1	3	2	73.7413	25.6402	1	2	0	4	1	3	9	0	2	2	0	2	0	0	2	0	317
628	2	3	2	68.4326	41.8084	1	3	3	2	3	2			2	2	2	2	1	0	7	1	327
259	2	3	2	75.3593	27.5482	1	2	0	0	3	3							0		2	0	339
630	1	3	1	67.2717	32.716	1	2	0	6	3	2			2	2	0	2	0	0	2	0	340
176	1	3	3	62.768	30.7174	1	2	0	2	3	2	1	2	2	2	2	2	0	0	2	0	345
650	1	3	3	64.7666	27.7008	1	2	0	6	3	5	9	0	2	2	1	2	0	0	2	0	346
398	1	3	3	78.6119	22.921	1	3	0	1	3	4							0		2	0	359
161	1	3	3	46.4668	32.209	1	2	0	1	3	3	9	0	2	2	0	2	0	0	2	0	361
489	2	3	2	62.1437	25.8806	1	2	4	6	3	2	4	1	1	2	1	1	1	0	4	1	381
587	1	3	3	50.5681	26.0044	1	4	0	0	1	0			2	2	1	2	0	0	2	0	387
459	2	3	1	57.4018	21.1927	1	2	4	0	3	0			2	2	0	2	1	0	4	1	387
535	1	3	1	68.5503	28.7347	1	2	0	5	3	3	9		2	2	0	2	0	0	2	0	395
19	1	3	2	71.6632	21.6049	0	2	1	4	1	2							0		4	0	395
461	2	3	2	68.5722	19.2277	0	2	4	5	3	5	1	2	2	2	0	2	1	0	5	1	395
95	1	3	2	40.1533	25.3515	1	2	9	6	3	10							1		7	1	399
485	1	3	1	59.551	28.3951	1	2	6	8	3	7	1	3	1	1	2	1	1	0	7	1	405
635	2	3	1	67.0883	32.7694	0	3	0	6	1	0	9	1	2	2	0	2	0	0	2	0	410
4	2	3		37.4456	31.378	9	3	0	5	1	3	9	0	2	2	0	2	0	0	2	0	415
548	1	3	1	34.9979	33.7325	0	2	0	5	1	6	9	0	2	2	0	2	0	0	2	0	416
292	1	3	1	69.4155	31.5115	1	3	6	1	3	6	5	4	2	2	1	2	1	0	7	1	416
150	1	3	1	77.9521	27.4406	1	2	0	0	3	0	9		2	2	0	2	0	0	2	0	420
396	1	3	2	58.6393	26.4236	0	2	6	7	3	5	7	4	2	2	1	2	1	0	7	1	420
117	2	3	3	52.8049	18.9069	0	2	0	1	3	2			1	2	5	1	0	1	2	0	425
552	1	3	2	65.347	24.3375	1	3	0	3	1	0	9		1	1	0	1	0	0	2	0	427
616	1	3	1	81.5715	24.093	1	3	0	7	3	1	9	0	2	2	0	2	0	0	2	0	427
609	1	3	1	71.8686	20.3383	1	2	0	4	3	4	1	3					0		2	0	429
258	1	3	3	74.3984	26.8809	1	2	0	5	3	3	3	1	2	2	1	2	0	0	2	0	430
632	1	3	1	79.4524	25.6489	1	1	0	0	3	0	9	1	2	2	0	2	0	0	2	0	442
553	1	3	1	73.347	24.3911	1	3	0	1	3	5	9		2	2	4	2	0	1	2	0	443
571	2	3	3	68.6105	21.9713	0	2	7	7	3	7			2	2	8	2	1	1	3	0	470
517	2	3	3	57.5414	26.3465	1	2	5	5	1	6	1	9	2	2	3	2	1	1	9	0	475
102	1	3	3	60.2902	26.8519	1	2	0	2	1	2	9	0	2	2	0	2	0	0	2	0	485
202	1	3	3	71.3402	27.6817	1	3	0	5	3	0	3	1	2	2	0	2	0	0	2	0	490
529	1	3	2	54.527	27.1809	1	2	0	2	3	5	9	0	2	2	0	2	0	0	2	0	498
471	2	3	1	62.8419	30.4832	1	2	0	7	1	3	9		2	2	0	2	0	0	2	0	500
285	1	3	1	28.5339	23.7955	1	2	8	7	3	10							1		2	0	502
455	1	3	3	61.1061	26.8612	1	2	0	0	3	0	9		2	2	0	2	0	0	2	0	525
211	2	3	3	53.5743	22.4712	1	2	6	3	3	9	1	4	1	2	4	1	1	1	4	1	526
61	1	3	1	78.3326	28.7317	1	3	2	3	1	1	9	0	2	2	0	2	0	0	7	0	535
568	1	3	1	71.937	29.3524	1	2	0	0	3	1	9		2	2	0	2	0	0	2	0	539
654	1	3	2	69.0897	21.8776	0	2	2	7	3	7	9		2	2	0	2	0	0	2	0	542
274	1	3	3	77.243	31.6991	1	1	4	10	1	7	1	1	2	2	1	2	1	0	6	1	544
550	1	3	1	57.4976	27.143	1	2	6	4	3	2			2	2	0	2	1	0	7	1	546
602	2	3	1	71.0281	23.4375	1	3	5	5	3	4	4	6	1	2	7	1	1	1	3	0	549
209	1	3	1	68.178	30.1162	1	2	0		3	0	9		2	2	0	2	0	0	2	0	552
617	2	3	2	69.358	25.2363	0	2	0		3	3	9		2	2	0	2	0	0	2	0	562
58	1	3	1	56.397	22.7244	1	2	1	4	3	4							0		2	0	578
569	1	3	1	65.3908	27.7323	1	3	0	5	1	0	9	0	2	2	0	2	0	0	2	0	583
42	2	3	3	57.7221	18.9388	1	2	0	4	3	0			2	2	0	2	0	0	2	0	586
248	2	3	3	35.7344	23.4375	0	3	0	2	1	2			2	2	0	2	0	0	2	0	620
556	2	3	3	58.1656	25.2826	0	2	1	8	3	5	3	1	2	2	2	2	0	0	3	0	636
641	1	3	2	62.9541	25.464	0	2	0	7	3	6			2	2	0	2	0	0	2	0	652
